# Supplementary material for: Maternal thyroid hormone receptor β activation in mice sparks brown fat thermogenesis in the offspring
Source: Nat Commun. 2023 Oct 24;14:6742. doi: 10.1038/s41467-023-42425-w (PMC10597992; doi:10.1038/s41467-023-42425-w)
Supplement: Supplementary file 4 — Supplementary Dataset 1 [file 41467_2023_42425_MOESM4_ESM.xlsx]

## Sheet: Supplementary Data 1
Parameter	Statistical test	p value maternal T3	p value time	p value interaction	p value subjects
Figure 1
Serum tT3 (T3 dams)	Welch´s t-test	0.002 **
Serum tT4 (T3 dams)	Welch´s t-test	< 0.001 ***
Tshb (T3 dams)	Welch´s t-test	< 0.001 ***
Body weight (T3 dams)	2Way-RM ANOVA	0.01 *	< 0.001 ***	< 0.001 ***	< 0.001 ***
Food intake (T3 dams)	2Way-RM ANOVA	< 0.001 ***	< 0.001 ***	< 0.001 ***	< 0.001 ***
Water intake (T3 dams)	2Way-RM ANOVA	< 0.001 ***	< 0.001 ***	< 0.001 ***	0.001**
Blood glucose (ipGTT, T3 dams)	2Way-RM ANOVA	< 0.001 ***	< 0.001 ***	< 0.001 ***	< 0.001 ***
AUC (ipGTT, T3 dams)	Welch´s t-test	< 0.001 ***
Embryonal weight (mT3 males, 23°C)	Welch´s t-test	< 0.001 ***
Embryonal weight (mT3 females, 23°C)	Welch´s t-test	< 0.001 ***
Litter size	Welch´s t-test	0.94
Birth weight (mT3 males, 23°C)	Welch´s t-test	0.004 **
Birth weight (mT3 females, 23°C)	Welch´s t-test	< 0.001 ***
Latency	2-Way ANOVA	0.14	< 0.001 ***	0.77
iBAT temp. (mT3 males, 23°C)	Welch´s t-test	0.002 **
iBAT temp. (mT3 females, 23°C)	Welch´s t-test	0.006**
Figure 2
Body weight (mT3 males, 23°C)	2Way-RM ANOVA	0.11	< 0.001 ***	0.02 *	< 0.001 ***
Body weight (mT3 females, 23°C)	2Way-RM ANOVA	0.14	< 0.001 ***	0.11	< 0.001 ***
Body composition (mT3 offspring, 23°C)	Welch´s t-test	n.s. (all	gender not tested
		tissues)
Serum tT4 (mT3 offspring, 23°C)	Welch´s t-test	0.10 (males)	gender not tested
		0.54 (females
Serum Tt3 (mT3 offspring, 23°C)	Welch´s t-test	0.73 (males)	gender not tested
		0.48 (females)
Tshb (mT3 offspring, 23°C)	Welch´s t-test	0.41 (males)	gender not tested
		0.32 (females)
iBAT surface temp. (mT3 offspring, 23°C)	Welch´s t-test	0.002 ** (males)	gender not tested
		0.005 ** (females)
Tb rectal (mT3 offspring, 23°C)	Welch´s t-test	0.25 (males)	gender not tested
		0.13 (females)
Figure 3
Oxygen consumption (mT3 males, 23°C)	2Way-RM ANOVA	0.44	< 0.001 ***	0.92	< 0.001 ***
RQ (mT3 males, 23°C)	2Way-RM ANOVA	0.92	< 0.001 ***	0.98	< 0.001 ***
DEE (mT3 males, 23°C)	Welch´s t-test	0.44
Oxygen consumption (mT3 females, 23°C)	2Way-RM ANOVA	0.45	< 0.001 ***	0.1	< 0.001 ***
RQ (mT3 females, 23°C)	2Way-RM ANOVA	0.31	< 0.001 ***	0.97	< 0.001 ***
DEE (mT3 females, 23°C)	Welch´s t-test	0.43
RMR at 30°C (mT3 males, 23°C)	Welch´s t-test	0.9
RMR at 30°C (mT3 females, 23°C)	Welch´s t-test	0.26
Food intake (mT3 males, 23°C)	Welch´s t-test	0.79
Food intake (mT3 females, 23°C)	Welch´s t-test	0.12
Basal glucose (mT3 males, 23°C)	Welch´s t-test	0.04 *
ipGTT (mT3 males, 23°C)	2Way-RM ANOVA	0.003 **	< 0.001 ***	0.28	< 0.001 ***
AUC (ipGTT, mT3 males, 23°C)	Welch´s t-test	0.001 **
ipITT (mT3 males, 23°C)	2Way-RM ANOVA	0.03 *	< 0.001 ***	0.33	< 0.001 ***
Parameter	Statistical test	p value maternal genotype	p value time or genotype	p value interaction	Posthoc wildtype	Posthoc TRb-KO
Figure 4
Serum tT3 (TRb dams)	Welch´s t-test	0.92
Serum tT4 (TRb dams)	Welch´s t-test	0.9
Tshb (TRb dams)	Welch´s t-test	0.009 **
Dio2 (TRb dams)	Welch´s t-test	0.01 *
Body weight (TRb +/- offspring)	2Way-RM ANOVA	0.03 *	< 0.001 ***	0.85
	(week 13-25)
Body weight (TRb -/- offspring)	2Way-RM ANOVA	0.75	< 0.001 ***	0.77
	(week 13-25)
Body composition (TRb offspring)	2Way ANOVA	0.70 (fat)	0.03 * (fat)	0.27 (fat)
		0.66 (lean)	0.08 (lean)	0.67 (lean)
		0.41 (free fl)	0.54 (free fl)	0.79 (free fl.)
Serum tT4 (TRb offspring)	2Way ANOVA	0.51	< 0.001 ***	0.37
Serum tT3 (TRb offspring)	2Way ANOVA	0.61	0.006 **	0.13
Tshb (TRb offspring)	2Way ANOVA	0.89	0.003 **	0.27
iBAT temp. (TRb offspring)	2Way ANOVA	< 0.001 ***	0.83	0.51	0.02*	0.02*
Body temp. (TRb offspring)	2Way ANOVA	0.35	0.91	0.63
Oxygen consumption (TRb offspring)	2Way ANOVA	0.68 (+/- dam)	0.20 (+/- dam)
		0.27 (-/- dam)	0.66 (-/- dam)
			< 0.001 *** for time
RQ (TRb offspring)	2Way ANOVA	0.39 (+/- dam)	0.87 (+/- dam)
		0.91 (-/- dam)	0.39 (-/- dam)
			< 0.001 *** for time
DEE (TRb offspring)	2Way ANOVA	0.59	0.07	0.91
Food Intake (TRb offspring)	2Way ANOVA	0.16	0.69	0.86
Blood glucose (ipGTT, TRb offspring)	3Way ANOVA	0.7	0.09	0.35 (t x mat)
				0.71 (t x geno)
				0.87 (geno x mat)
				0.35 (t x geno x mat)
AUC (ipGTT, TRb offspring)	2Way ANOVA	0.21	0.09	0.67
Figure 5
UCP1 protein (mT3 offspring, 23°C)	Welch´s t-test	0.58 (males)	gender not tested
		0.40 (females)
UCP1 protein (TRb offspring)	2Way ANOVA	0.23	0.58	0.29
cAMP (mT3 offspring, 23°C)	Welch´s t-test	0.75 (males)	gender not tested
		0.48 (females)
cAMP (TRb offspring)	2Way ANOVA	0.003 **	0.24	0.86	0.04*	0.04*
NE test (mT3 offspring, 23°C)	2Way-RM ANOVA	> 0.99	< 0.001 ***	> 0.99
iBAT/Tb (mT3 offspring, 23°C)	Welch´s t-test	0.004** (males)	gender not tested
		0.045* (females)
Tail/ Tb (mT3 offspring, 23°C)	Welch´s t-test	* (males)	gender not tested
		0.87 (females)
NE test (mT3 offspring, 10°C)	2Way-RM ANOVA	0.68	< 0.001 ***	0.29
iBAT/Tb (mT3 offspring, 10°C)	Welch´s t-test	0.95 (males)	gender not tested
		0.40 (females)
Tail/ Tb (mT3 offspring, 10°C)	Welch´s t-test	0.60 (males)	gender not tested
		0.10 (females)
Blood glucose (ipGTT, mT3 offspring 10°C)	2Way-RM ANOVA	0.78	< 0.001 ***	0.15
AUC (ipGTT, mT3 offspring 10°C)	Welch´s t-test	0.57
Blood glucose (ipITT, mT3 offspring 10°C)	2Way-RM ANOVA	0.15	< 0.001 ***	0.03 *
iWAT weight (mT3 offspring 10°C)	Welch´s t-test	0.05 *
M. soleus weight (mT3 offspring 10°C)	Welch´s t-test	0.04 *
Parameter	Statistical test	p value maternal T3	p value gender	p value interaction	posthoc male	posthoc female
Supplementary Figure 1
Liver weight (T3 dams)	Welch´s t-test	0.002 **
Gene expression (T3 dams)	Welch´s t-test	< 0.001 ***(Dio1)
		0.001 ** (Thrsp)
		0.08 (Pk)
		0.94 (Pepck)
		0.22 (G6Pase)
Heart weight (T3 dams)	Welch´s t-test	< 0.001 ***
Dio1 (mT3 embryos, 23°C)	2Way ANOVA	0.02 *	0.4	0.53	0.08	0.33
Thrsp (mT3 embryos, 23°C)	2Way ANOVA	0.77	0.76	0.11
Pepck (mT3 embryos, 23°C)	2Way ANOVA	< 0.001 ***	0.11	0.09	< 0.001 ***	< 0.001 ***
Embryonal M/F ratio (mT3 embryos, 23°C)	Welch´s t-test	0.05
Dio1 (mT3 males, 23°C)	Welch´s t-test	0.89
Thrsp (mT3 males, 23°C)	Welch´s t-test	0.37
Me1 (mT3 males, 23°C)	Welch´s t-test	0.93
Dio1 (mT3 females, 23°C)	Welch´s t-test	0.91
Thrsp (mT3 females, 23°C)	Welch´s t-test	0.58
Me1 (mT3 females, 23°C)	Welch´s t-test	0.36
iBAT temp. (mT3 offspring, 4wks, 23°C)	Welch´s t-test	0.25 (males)	gender not tested
		0.72(females)
DEE / body weight (mT3 males, 23°C)	ANCOVA	0.99 (slope)
		0.45 (interc.)
DEE / body weight (mT3 females, 23°C)	ANCOVA	0.56 (slope)
		0.06 (interc.)
DEE / lean body mass (mT3 males, 23°C)	Welch´s t-test	0.96
DEE / lean body mass (mT3 females, 23°C)	Welch´s t-test	0.41
Blood glucose (ipGTT, mT3 females, 23°C)	2Way-RM ANOVA	0.95	< 0.001 ***	0.3
AUC (ipGTT, mT3 females, 23°C)	Welch´s t-test	0.81
Parameter	Statistical test	p value maternal T3	p value genotype	p value interaction	Posthoc wildtype	Posthoc TRb-KO
Supplementary Figure 2
Litter size (TRb dams)	Welch´s t-test	0.43
Embryonal M/F ratio (TRb offspring)	Welch´s t-test	0.17
Activity (TRb offspring)	2Way ANOVA	0.6	0.1	0.38
Dio1 (TRb offspring)	2Way ANOVA	0.54	< 0.001 ***	0.74
Thrsp (TRb offspring)	2Way ANOVA	0.23	0.35	0.16
Pyrkl (TRb offspring)	2Way ANOVA	0.3	0.8	0.93
Pepck(TRb offspring)	2Way ANOVA	0.95	0.9	0.53
Tail temp. (TRb offspring)	2Way ANOVA	0.12	0.16	0.64
RMR at 30°C (TRb offspring)	2Way ANOVA	0.23	0.54	0.38
DEE per body weight (TRb offspring)	ANCOVA	0.02 (slopes)
		n.d. (interc.)
DEE per lean body mass (TRb offspring)	2Way ANOVA	0.14	0.95	0.93
Supplementary Figure 3
iBAT weight (mT3 offspring, 23°C)	2Way ANOVA	0.97	0.02 *	0.34
iBAT weight (TRb offspring)	2Way ANOVA	0.18	0 01 *	0.34
iBAT complex I (mT3 males, 23°C)	Welch´s t-test	0.67
iBAT complex II (mT3 males, 23°C)	Welch´s t-test	0.28
iBAT complex III (mT3 males, 23°C)	Welch´s t-test	0.08
iBAT complex IV (mT3 males, 23°C)	Welch´s t-test	0.89
iBAT complex I (mT3 females, 23°C)	Welch´s t-test	0.72
iBAT complex II (mT3 females, 23°C)	Welch´s t-test	0.41
iBAT complex III (mT3 females, 23°C)	Welch´s t-test	0.13
iBAT complex IV (mT3 females, 23°C)	Welch´s t-test	0.82
iBAT complex I (TRb offspring)	2Way ANOVA	0.62	0.05 *	0.02 *
iBAT complex II (TRb offspring)	2Way ANOVA	0.05 *	0.5	0.46	n.s.	n.s.
iBAT complex III (TRb offspring)	2Way ANOVA	0.62	0.73	0.19
iBAT complex IV (TRb offspring)	2Way ANOVA	0.33	0.54	0.7
Tail/Tb (mT3 males, 23°C)	Welch´s t-test	< 0.001 ***
Tail/Tb (mT3 females, 23°C)	Welch´s t-test	0.08
Serum tT4 (mT3 offspring, 10°C)	Welch´s t-test	0.37 (males)	gender not tested
		0.21 (females)
Serum tT3 (mT3 offspring, 10°C)	Welch´s t-test	0.74(males)	gender not tested
		0.34 (females)
Tshb (mT3 offspring, 10°C)	Welch´s t-test	0.04 * (males)	gender not tested
		0.09 (females)
