# Supplementary material for: Maternal thyroid hormone receptor β activation in mice sparks brown fat thermogenesis in the offspring
Source: Nat Commun. 2023 Oct 24;14:6742. doi: 10.1038/s41467-023-42425-w (PMC10597992; doi:10.1038/s41467-023-42425-w)
Supplement: Supplementary file 5 — Supplementary Dataset 2 [file 41467_2023_42425_MOESM5_ESM.xlsx]

## Sheet: Supplementary Data 2
	Molecular formula	Molecular weight (Monoisotopic mass)	Fold change (T3-treated/control)	Raw p-value	FDR adjusted p-value
1-Methylhistidine	C7 H11 N3 O2	169.085	0.94868	0.7234	0.83426
3-(4-Hydroxyphenyl)lactate	C9 H10 O4	182.059	0.96832	0.84184	0.88776
3-Methylhistidine	C7 H11 N3 O2	169.085	0.60875	0.0022495	0.026555
5'-Methylthioadenosine	C11 H15 N5 O3 S	297.089	1.1775	0.22211	0.40897
7-Methylguanine	C6 H7 N5 O	165.065	0.85077	0.51436	0.6704
Acetylarginine	C8 H16 N4 O3	216.122	1.2566	0.47815	0.64494
Acetylcarnitine	C9 H17 N O4	203.115	0.66211	0.0057471	0.044231
Adenine	C5 H5 N5	135.054	0.67963	0.24029	0.42883
Alanine	C3 H7 N O2	89.0475	1.0591	0.61473	0.75061
Allantoin	C4 H6 N4 O3	158.045	1.2266	0.0046082	0.041119
Amino(iso)butyric acid	C4 H9 N O2	103.063	1.3775	0.10571	0.27249
Anserine	C10 H16 N4 O3	240.122	0.58564	0.12699	0.30689
Arginine	C6 H14 N4 O2	174.112	1.0608	0.82352	0.87641
Ascorbicacid-2-sulfate	C6 H8 O9 S	255.989	0.97875	0.8641	0.90302
Asparagine	C4 H8 N2 O3	132.053	0.7988	0.36944	0.56388
Aspartate	C4 H7 N O4	133.039	1.4184	0.16611	0.35034
Asymmetric dimethylarginine	C8 H18 N4 O2	202.143	1.4756	0.025911	0.096956
Betaine	C5 H11 N O2	117.079	1.2317	0.18435	0.37517
Butanoylcarnitine	C11H21NO4	231.146	1.1038	0.67627	0.79482
C5H12O5	C5 H12 O5	152.069	1.3277	0.055316	0.19444
C6H12O6	C6 H12 O6	197.089	0.90186	0.24466	0.43001
Carnitine	C7 H15 N O3	161.105	0.40161	0.0021055	0.026555
Carnosine	C9 H14 N4 O3	226.106	1.6074	0.025274	0.096956
Choline	C5 H13 N O	103.099	1.5122	0.0014717	0.024388
Citrulline	C6 H13 N3 O3	175.096	1.1031	0.20525	0.38402
Creatinine	C4 H7 N3 O	113.059	0.8601	0.067317	0.22967
Cystine	C6 H12 N2 O4 S2	240.023	0.60746	0.089902	0.2483
Cytidine	C9 H13 N3 O5	243.085	0.7379	0.094788	0.25571
Decanoylcarnitine	C17 H33 N O4	315.24	1.075	0.58219	0.71845
Deoxycarnitine	C7 H15 N O2	145.11	0.71399	0.072253	0.23043
Equol	C15 H14 O3	242.094	1.254	0.37446	0.56413
Ferulate	C10 H10 O4	194.058	1.4381	0.15901	0.34802
Fumarate	C4 H4 O4	116.012	0.79367	0.08121	0.23564
Glutamic acid	C5 H9 N O4	147.054	1.1515	0.55559	0.70053
Glutamine	C5 H10 N2 O3	146.069	1.348	0.0024019	0.026555
Glutamylleucine	C11 H20 N2 O5	260.136	1.3206	0.028395	0.10293
Glycerophosphocholine	C8 H20 N O6 P	257.102	0.67329	0.20418	0.38402
Glycine	C2 H5 N O2	75.0319	0.61352	0.14942	0.33941
Glycitein	C16 H12 O5	284.067	1.9947	0.078813	0.23564
Glycolate	C2 H4 O3	76.0162	0.69691	0.0090821	0.052676
Guanidinoacetate	C3 H7 N3 O2	117.054	0.67227	0.07299	0.23043
Hexanoylcarnitine	C13 H25 N O4	259.178	0.89106	0.81863	0.87641
Histamine	C5 H9 N3	111.079	1.0189	0.9527	0.97503
Histidine	C6 H9 N3 O2	155.069	1.177	0.27527	0.46959
Homoarginine	C7 H16 N4 O2	188.127	1.3097	0.0099463	0.052907
Homocitrulline	C7 H15 N3 O3	189.111	0.78988	0.097852	0.25797
Hydroxyglutaric acid	C5 H8 O5	148.038	0.88117	0.33037	0.52497
Hydroxyhexadecanoic acid	C16 H32 O3	272.235	1.4995	0.15108	0.33941
Hydroxyhippuric acid	C9 H9 N O4	195.054	1.8776	0.011738	0.056733
Hydroxyproline	C5 H9 N O3	131.058	1.2739	0.40984	0.60179
Indoxyl sulfate	C8 H7 N O4 S	213.01	1.0594	0.76307	0.84301
Inosine	C10 H12 N4 O5	268.081	2.9106	0.0030226	0.029219
Kynurenic acid	C10 H7 N O3	189.042	1.0058	0.97503	0.97503
Lauroylcarnitine	C19 H37 N O4	343.271	1.1503	0.4422	0.61802
Lysine	C6 H14 N2 O2	146.105	1.2035	0.014374	0.064131
Malate	C4 H6 O5	134.023	0.39106	0.022218	0.088872
Methionine sulfoxide	C5 H11 N O3 S	165.046	1.1014	0.47173	0.64494
Methylnicotinamide	C7 H8 N2 O	136.064	1.1785	0.085035	0.24059
N1-Acetylspermidine	C9 H21 N3 O	187.168	4.1334	8.041e-05	0.0031092
N8-Acetylspermidine	C9 H21 N3 O	187.168	1.6611	0.005937	0.044231
N-Acetylasparagine	C6 H10 N2 O4	174.065	1.0768	0.67657	0.79482
N-Acetylaspartic acid	C6 H9 N O5	175.049	0.80592	0.19869	0.38402
N-Acetylcytidine	C11 H15 N3 O6	285.095	1.6921	0.0073699	0.047495
N-Acetylglutamic acid	C7 H11 N O5	189.064	1.9683	0.0061008	0.044231
N-Acetylhistidine	C8 H11 N3 O3	197.08	0.77293	0.43968	0.61802
N-Acetyltryptophan	C13 H14 N2 O3	246.1	1.2107	0.26756	0.46323
N-epsilon-Acetyllysine	C8 H16 N2 O3	188.116	1.1701	0.17532	0.36316
N-Methylhistamine	C6 H11 N3	125.095	1.1048	0.72638	0.83426
Ornithine	C5 H12 N2 O2	132.09	1.2323	0.43231	0.61802
Oxoadipate	C6 H8 O5	160.038	1.5555	0.13086	0.3098
Oxoglutaric acid	C5 H6 O5	146.023	0.57623	0.017013	0.073095
Palmitoylcarnitine	C23 H45 N O4	399.334	1.3105	0.19826	0.38402
Pantothenic acid	C9 H17 N O5	219.11	0.44693	0.0025181	0.026555
Phenylalanine	C9 H11 N O2	165.08	1.1716	0.23923	0.42883
Phosphatidylcholine (32:0)	C40 H80 N O8 P	733.56	1.6652	0.15215	0.33941
Phosphatidylcholine (34:3)	C42 H80 N O8 P	757.561	1.3542	0.38454	0.57188
Proline	C5 H9 N O2	115.063	0.84744	0.28634	0.47451
Propionylcarnitine	C10 H19 N O4	217.131	1.0821	0.67315	0.79482
Pseudouridine	C9 H12 N2 O6	244.07	1.0486	0.57889	0.71845
Putrescine	C4 H12 N2	88.0999	1.2189	0.16305	0.35025
Pyridoxal	C8 H9 N O3	167.058	1.1682	0.42501	0.61627
Pyridoxamine	C8 H12 N2 O2	168.09	2.3948	0.00011407	0.0033082
Pyridoxic acid	C8 H9 N O4	183.053	1.4372	0.073498	0.23043
Pyruvate	C3 H4 O3	88.0166	0.82403	0.3236	0.52136
Riboflavin	C17 H20 N4 O6	376.137	1.36	0.081255	0.23564
S-Adenosylmethionine	C15 H22 N6 O5 S	398.136	0.86302	0.33544	0.52583
Serine	C3 H7 N O3	105.042	1.0864	0.49971	0.65871
Serotonin	C10 H12 N2 O	176.095	0.72049	0.67834	0.79482
Sphingomyelin (d34:1)	C39 H79 N2 O6 P	702.566	0.99176	0.97344	0.97503
Sphingomyelin (d34:2)	C35 H73 N8 O4 P	700.55	1.0637	0.8033	0.87087
Sphingomyelin (d36:0)	C41 H85 N2 O6 P	732.603	2.5668	0.0067962	0.046374
Sphingomyelin (d36:1)	C41 H83 N2 O6 P	730.597	2.6534	0.0080796	0.049328
Sphingomyelin (d36:2)	C37 H77 N8 O4 P	728.581	1.4624	0.11461	0.28287
Sphingosine (d18:1)	C18 H37 N O2	299.281	0.77908	0.52971	0.68254
Stachydrine	C7 H13 N O2	143.094	1.0504	0.75794	0.84301
Succinate	C4 H6 O4	118.028	1.0696	0.48545	0.64726
Symmetric dimethylarginine	C8 H18 N4 O2	202.143	1.2242	0.29686	0.485
Taurine	C2 H7 N O3 S	125.016	0.73356	0.34238	0.52956
Taurocyamine	C3 H9 N3 O3 S	167.036	0.54077	0.00093969	0.018167
Thiamine	C12 H16 N4 O S	264.104	1.6877	0.11316	0.28287
Threonine	C4 H9 N O3	119.058	1.0107	0.93291	0.96623
Thymine	C5 H6 N2 O2	126.043	1.5624	0.010966	0.055307
Trigonelline	C7 H7 N O2	137.047	2.176	0.0002973	0.0068973
Trimethylamine N-oxide	C3 H9 N O	75.0682	2.0684	0.010034	0.052907
Trimethyllysine	C9 H20 N2 O2	188.152	1.071	0.53544	0.68254
Tryptophan	C11 H12 N2 O2	204.089	0.80778	0.28509	0.47451
Tyrosine	C9 H11 N O3	181.074	1.0396	0.80058	0.87087
Urea	C H4 N2 O	60.0325	1.1806	0.20332	0.38402
Ureidoisobutyrate	C5 H10 N2 O3	146.069	11.49	6.9998e-06	0.00081197
Ureidopropionic acid	C4 H8 N2 O3	132.055	3.4665	2.5101e-05	0.0014558
Uridine	C9 H12 N2 O6	244.07	1.071	0.7383	0.83963
Urocanate	C6 H6 N2 O2	138.043	0.68192	0.47586	0.64494
Valine	C5 H11 N O2	117.079	1.2982	0.013743	0.063769
Vanillic acid	C8 H8 O4	168.043	0.92236	0.75433	0.84301
Xanthine	C5 H4 N4 O2	152.034	1.0583	0.96347	0.97503
Xanthosine	C10 H12 N4 O6	284.076	1.8357	0.018937	0.078452
