# Supplementary material for: Maternal thyroid hormone receptor β activation in mice sparks brown fat thermogenesis in the offspring
Source: Nat Commun. 2023 Oct 24;14:6742. doi: 10.1038/s41467-023-42425-w (PMC10597992; doi:10.1038/s41467-023-42425-w)
Supplement: Supplementary file 7 — Source Data [file 41467_2023_42425_MOESM7_ESM.xlsx]

## Sheet: Figure 1b
Figure 1b
tT3 serum levels	Control dams								T3-treated dams
Dams + T3	#1	#2	#3	#4	#5	#6	#7		#1	#2	#3	#4	#5	#6
tT3 (ng/ml)	1.38	1.26	0.98	1.12	1.2	1.08	1.31		7.48	7.5	5.1	6.17	2.4	6.7
tT4 serum levels	Control dams								T3-treated dams
Dams + T3	#1	#2	#3	#4	#5	#6	#7		#1	#2	#3	#4	#5	#6
tT4 (µg/dl)	4.48	5.99	4.31	4.38	3.94	4.46	4.17		1.57	1.44	1.37	1.37	1.16	1.54
Pituitary - Tshβgene expression	Control dams								T3-treated dams
Dams + T3	#1	#2	#3	#4	#5	#6	#7		#1	#2	#3	#4	#5	#6
Tshβ expression (AU)	1.4607	0.6471	0.9308	1.066	1.0693	0.9254	0.9008		0.0055	0.0841*	0.0068	0.0084	0.0063	0.0066
										*significant outlier

## Sheet: Figure 1c
Figure 1c
Body weight (g)
Dams + T3	Control dams											T3-treated dams
	#1	#2	#3	#4	#5	#6	#7	#8	#9	#10		#1	#2	#3	#4	#5	#6	#7	#8	#9	#10
Gestational day
0	26.2	24.1	24.4	24.8	23.7	23	23	21.2	24.2	21.7		23.9	22.4	23.1	22.4	22.7	21.5	21.8	22.5	24.3	24.2
2	27	23.5	24.5	25.2	24	23.4	23.4	21.9	24.8	22.2		24.6	22.2	23.6	23.1	23.5	22.7	22.4	23	24.7	24
4	27.8	24.6	25.6	26.2	24.8	24.4	24.5	22.5	25.9	23.5		25.5	24	24.4	24.9	23.7	23.5	23.7	24.9	26.6	24.3
6	29.3	25.3	26.7	27.3	25.3	25	25.5	23.4	26.6	24.5		27.1	25.7	26.3	27.1	26.2	25.4	25.5	26.6	28.7	26
8	29.7	26.1	27.7	28	26.7	27	26.8	24.5	27.6	25.5		28.4	27.3	27.1	29.9	27	27	28.1	29.1	30.8	27.9
10	32.2	28	29.8	29.9	29	29.4	28.8	26.6	28.3	28.2		32.5	30.1	29.8	33.3	31	29.6	30.7	32.3	34.1	30.6
12	35.3	31.2	33	32.5	31.5	32.5	32	28.7	30.1	30.7		35.5	34	33.8	37.2	34.8	33.4	34.4	35.5	37.7	34.4
14	38.1	34.5	36.6	35.4	34.5	36	34.7	32	30.2	33.8		39	37.2	36.9	41.6	38.4	37.5	37.5	39.4	39.9	39
16	44.4	39.6	41	40.1	37.8	41	38.1	35.1	30.2	36.9		42.7	42.2	40.3	46.8	42.9	42.3	40.4	43.4	44.3	42.6
17	47.2	42.6	43	43	40.3	44.1	40.5	37.2	31.3	40		47	44	42.8	49.7	47.8	44.4	43.6	46.8	48.5	46.1
Food intake (g)
Dams + T3	Control dams											T3-treated dams
	#1	#2	#3	#4	#5	#6	#7	#8	#9	#10		#1	#2	#3	#4	#5	#6	#7	#8	#9	#10
Gestational day
0
2	6.35	4.2	8.2	5.2	5.5	6.4	5.35	10.45	6.45	8.85		5.5	5.5	7.2	7.8	10.1	5.4	6.65	6.2	5.85	6.4
4	6.6	5.05	5.95	5.1	5.45	5.9	4.9	6.15	5.65	7.15		6.9	5.7	7.85	5.75	5.4	5.15	5.25	4.8	5.8	3.2
6	6	5.4	6.15	6.1	3.95	4.4	5.6	5	5.5	6.9		6.7	6.15	8.5	6.3	6.65	6.05	6.2	7.25	7.3	8.3
8	6.1	5.65	5.65	6.25	5.65	5.05	5.8	5.35	5.7	8		6.3	5.95	8.35	7	6.25	7.65	7.95	8.15	6.65	6.8
10	6.1	5.55	6.35	6.35	5.5	5.65	6.3	5.4	5.8	9.55		9.2	10.25	9.2	7.95	9.45	9.25	9.9	9.45	8.6	8.55
12	6.4	6.2	6.05	7.45	5.55	5.45	6.55	5.45	5.9	9.05		9.55	10.55	11	9.45	12.3	8.75	9.2	10.75	8.95	11.15
14	7.5	6.4	7.1	6.45	5.75	6.25	7.5	6	5.95	6.15		9.35	10.8	13.25	11	12.45	12.8	9.65	12	8.95	11.3
16	7.25	7.15	7.05	7.2	5.8	6.5	7.8	6.85	5.4	7.4		9.55	12.35	12.35	11.55	14.9	14.65	10.8	11.25	10.2	11.3
17	7.5	7.7	7.6	7.4	6.9	7	7.8	7.6	5.2	8.3		9.9	12.4	9	11	13.4	11.1	9.7	11.2	8.6	10
Water intake (ml)
Dams + T3	Control dams											T3-treated dams
	#1	#2	#3	#4	#5	#6	#7	#8	#9	#10		#1	#2	#3	#4	#5	#6	#7	#8	#9	#10
Gestational day
0
2	8.6	7.4	7.95	7.5	9.6	7.15	8.7	7.95	9.35	8.55		7.6	10.9	8.95	6.9	7.9	6.4	7.7	7.2	7.6	6.9
4	8.6	6.9	7.2	7.45	9.65	7.1	9.7	8.9	9.05	10.25		7.35	7.4	9.5	10.7	8.7	10.15	6.4	10.1	9.9	7.3
6	8.4	7.2	7.4	7.35	7.45	8.35	12.15	6.7	11.5	6.9		8.4	8.9	8.05	9	8.05	8	8.5	10	11.45	12.45
8	7.35	7.8	7.3	7.65	7.2	6.7	7	6.75	8.65	6.75		8.1	9.05	7.4	10.4	8.7	9.45	9.25	9.25	10.75	8.8
10	8.65	9.6	9.35	10.4	7	6.85	8.25	6.1	9.1	6		9.1	9.65	8.7	11.05	9.4	9.6	9.55	9.5	10.7	8.2
12	9.45	8.1	13.05	9.3	7.75	6.7	7.3	7.5	7.55	7		10.8	10.85	9.5	12.6	11.3	10.65	11.25	10.05	12.95	9.15
14	8.7	7.45	8	8.7	8.5	7.3	7.45	8.1	8.3	8.35		12.95	12.9	11.25	13.4	14.2	10	13.6	11.85	14.5	12.25
16	11.45	10.15	9.35	11	10.2	8.7	8.75	8.65	8.65	8.1		12.45	13	12.25	15.95	15.05	13.4	14.4	11.3	15.2	11.25
17	10	10.3	16.4	10.1	10.4	10	9.6	10.9	8.6	11		13.5	12.8	10.7	15.2	16.1	13.7	12.1	12	13.5	11.7

## Sheet: Figure 1d
Figure 1d
GTT - blood glucose (mmol/L)
Dams + T3	Control dams							T3-treated dams
	#1	#2	#3	#4	#5	#6		#1	#2	#3	#4	#5	#6	#7	#8
Time after glucose (mins)
0	6.6	6.1	8.5	7.8	7.7	7.5		4.6	4.4	4.9	5.3	4.6	4.4	4.3	4.2
15	21.1	19.3	25.1	20.5	20.3	28.5		8.9	11.8	11.8	12.3	12.3	12.2	12.4	16.2
30	19.5	15.9	17.9	22.9	16.4	21.9		7.7	7.2	8.7	7	9.5	9	9.3	14
60	9.8	8	13.4	12.7	12.5	14		5.6	5.7	5.9	4.1	7.6	7.1	7.3	7.6
120	7.4	5.8	7.4	8.7	7.3	7.2		4.2	4.8	4.3	3.1	4.6	5.6	5.2	4.8
GTT - AUC blood glucose
Dams + T3	Control dams							T3-treated dams
	#1	#2	#3	#4	#5	#6		#1	#2	#3	#4	#5	#6	#7	#8
AUC	1467.38	1227	1667.62	1713.75	1512.75	1822.5		719.25	772.125	804	659.25	912.75	905.625	911.625	1075.5

## Sheet: Figure 1e
Figure 1e
Embryonal weight at E17.5
male mT3 offspring (23°C)	male control offspring (23°C)																																					male mT3 offspring (23°C)
	#1	#2	#3	#4	#5	#6	#7	#8	#9	#10	#11	#12	#13	#14	#15	#16	#17	#18	#19	#20	#21	#22	#23	#24	#25	#26	#27	#28	#29	#30	#31	#32	#33	#34	#35	#36		#1	#2	#3	#4	#5	#6	#7	#8	#9	#10	#11	#12
Embryonal weight (g)	0.824	0.794	0.812	0.749	0.76	0.803	0.849	0.893	0.85	0.878	0.914	0.933	0.843	0.905	0.836	0.83	0.917	0.881	0.928	0.967	0.911	0.825	0.86	0.93	0.893	0.941	0.889	0.845	0.87	0.918	0.746	0.839	0.791	0.812	0.817	0.786		0.934	0.923	0.95	0.819	0.977	0.925	0.964	0.936	1.012	0.951	1.015	0.934
Embryonal weight at E17.5
female mT3 offspring (23°C)	female control offspring (23°C)																			female mT3 offspring (23°C)
	#1	#2	#3	#4	#5	#6	#7	#8	#9	#10	#11	#12	#13	#14	#15	#16	#17	#18		#1	#2	#3	#4	#5	#6	#7	#8	#9	#10	#11	#12	#13	#14	#15	#16	#17	#18	#19	#20	#21	#22	#23	#24	#25	#26	#27	#28
Embryonal weight (g)	0.812	0.698	0.817	0.794	0.9	0.841	0.87	0.869	0.717	0.736	0.763	0.747	0.822	0.944	0.805	0.831	0.803	0.81		0.926	0.84	0.934	0.836	0.883	0.789	0.99	1.011	1.041	0.923	0.929	0.894	0.921	0.832	0.916	0.847	0.893	0.881	0.917	0.896	0.892	0.838	0.855	0.905	0.945	0.8	0.944	0.941
[truncated: 8 more columns]

## Sheet: Figure 1f
Figure 1f
Litter size
mT3 offspring	control offspring (23°C)														mT3 offspring (23°C)
	#1	#2	#3	#4	#5	#6	#7	#8	#9	#10	#11	#12	#13		#1	#2	#3	#4	#5	#6	#7	#8	#9	#10
Litter size	11	1*	9	9	8	9	10	12	10	10	8	9	11		10	9	10	9	9	10	12	9	9	10
		*significant outlier

## Sheet: Figure 1g
Figure 1g
Birth weight at birth
male mT3 offspring (23°C)	male control offspring (23°C)																														male mT3 offspring (23°C)
	#1	#2	#3	#4	#5	#6	#7	#8	#9	#10	#11	#12	#13	#14	#15	#16	#17	#18	#19	#20	#21	#22	#23	#24	#25	#26	#27	#28	#29		#1	#2	#3	#4	#5	#6	#7	#8	#9	#10	#11	#12	#13	#14	#15
Birth weight (g)	1	1.4	0.8	1.5	1.4	1.4	1.3	1.3	1.3	1.4	1.5	1	1.3	1.5	1.4	1.4	1.6	1.7	1.3	1.1	1.3	1.2	1.3	1.3	1.5	1.3	1.3	1.4	1		1.5	1.4	1.5	1.5	1.5	1.6	1.4	1.4	1.6	1.4	1.4	1.2	1.4	1.6	1.4
Birth weight at birth
female mT3 offspring (23°C)	female control offspring (23°C)																																female mT3 offspring (23°C)
	#1	#2	#3	#4	#5	#6	#7	#8	#9	#10	#11	#12	#13	#14	#15	#16	#17	#18	#19	#20	#21	#22	#23	#24	#25	#26	#27	#28	#29	#30	#31		#1	#2	#3	#4	#5	#6	#7	#8	#9	#10	#11	#12	#13	#14	#15	#16	#17
Birth weight (g)	1.3	1.3	1.2	1.2	1.3	1.1	1.3	1.2	0.9	1.4	1.5	1.2	1.3	1.4	1.4	1.1	1.3	1.3	1.3	1.4	1.1	1.2	1.3	1.3	1.2	1.2	1.1	1.1	1.3	1.3	1.2		1.4	1.4	1.5	1.6	1.6	1.5	1.4	1.2	1.3	1.5	1.4	1.6	1.7	1.7	1.4	1.5	1.6
[truncated: 2 more columns]

## Sheet: Figure 1h
Figure 1h
Pup retrival test
Dams + T3	Control dams							T3-treated dams
	#1	#2	#3	#4	#5	#6		#1	#2	#3	#4
Latency (seconds)
sniff	5	6	7	5	8	5		7	12	7	5
1st pup	32	15	19	15	32	12		22	27	23	19
2nd pup	45	28	41	52	51	21		32	47	40	33
3rd pup	55	39	43	62	65	32		42	63	58	51
4th pup	97	71	55	70	75	48		49	93	65	76
5th pup	102	85	65	81	96	76		57	151	94	91
6th pup	107	97	76	89	103	84		75	156	117	100

## Sheet: Figure 1j
Figure 1j
iBAT surface temperature at P5
male mT3 offspring (23°C)	male control offspring (23°C)																															male mT3 offspring (23°C)
	#1	#2	#3	#4	#5	#6	#7	#8	#9	#10	#11	#12	#13	#14	#15	#16	#17	#18	#19	#20	#21	#22	#23	#24	#25	#26	#27	#28	#29	#30		#1	#2	#3	#4	#5	#6	#7	#8	#9	#10	#11
iBAT surface temp. (°C)	34.3	33.7	33	34.3	33.8	33.4	33.9	32.5	33	33.1	32.8	32.6	33.2	34	33.2	33.9	33.6	34.2	33.7	33.1	33.1	32.7	33	33	33.6	33.4	33.3	33.4	33.5	33.1		34.2	34.8	34.7	34.8	34.9	34.9	32.9	33.4	34.3	34.3	31.4*
																																										*significant outlier
iBAT surface temperature at P5
female mT3 offspring (23°C)	female control offspring (23°C)																			female mT3 offspring (23°C)
	#1	#2	#3	#4	#5	#6	#7	#8	#9	#10	#11	#12	#13	#14	#15	#16	#17	#18		#1	#2	#3	#4	#5	#6	#7	#8	#9	#10	#11	#12	#13	#14	#15
iBAT surface temp. (°C)	34	33.9	33.2	33.2	32.1	33.9	34.3	34.6	34.1	32.5	33.1	31.1	33.3	33.4	33.4	33.3	32.9	32.7		35.1	34.9	35	34.5	34.6	34.9	34.9	33.9	34	32.8	33.4	34.2	33.6	33.2	32.9

## Sheet: Figure 2a
Figure 2a
Body weight (g)
male mT3 offspring (23°C)	male control offspring (23°C)																										male mT3 offspring (23°C)
	#1	#2	#3	#4	#5	#6	#7	#8	#9	#10	#11	#12	#13	#14	#15	#16	#17	#18	#19	#20	#21	#22	#23	#24	#25		#1	#2	#3	#4	#5	#6	#7	#8	#9	#10	#11	#12	#13	#14	#15
Age (weeks)
3	7.3	8.7	8.2	8.8	7.6	7.7	9	10.2	9.9	9.8	8.4	9.5	10.6	12.6	8.9	9.3	10.5	11	10	10.9	10.2	10.8	10.6	7.95	10.6		11.8	11.8	9.3	10.2	11.8	11	9.1	8.1	8.8	7	9	9.1	11.4	13	5.6
4	13.9	16.9	14	16.4	12.6	12.4	15.1	15.4	15.6	14.9	12.9	14.5	14.7	18.6	14.9	16.7	16.6	15.3	16.1	13.8	17.1	16.2	17.9	16.1	17.5		16.4	16.8	13.1	14.9	16.3	16.7	14.4	13.6	14.3	10.7	13.8	18.3	15.1	7.2	18.9
5	17	20.2	18.8	20	18.6	17.3	21.7	19.6	20.3	19.5	18.8	20.3	18.8	21.3	16.8	18.8	16.3	19.6	19.9	17.4	21.3	21.5	23.6	21.2	23		17.1	18.2	17.2	17.4	18.5	17.1	18.4	17.8	18.4	14.7	18.7	22.7	19.8	10.7	21
6	18.4	21.4	21	21.7	20.5	19.4	22.9	20.5	21.8	20.6	19.9	22.1	18.9	21.7	20.1	18.5	16.8	20.5	22.3	19.7	23	22.6	25.7	22.5	24.1		19.3	21.3	19.6	19.4	20.6	19.2	20.9	20.1	19.2	17.7	19.9	23.7	21.2	11.5	21.4
7	20	22.4	22.6	22.9	20.9	21.2	23.7	20.9	23.1	20.5	20.5	23.1	20	23.3	20	21.8	20.5	21.2	24	22.1	23.9	23.7	26.6	22.7	25.2		21.4	23.1	21.3	20.5	21.8	20.6	22.3	20.1	21.2	19.2	20.6	25.5	23.4	15.1	22.7
8	20.9	23.7	25.2	24.7	22.5	21.3	24.5	23.2	23.7	21.6	21.4	23.9	20.8	24.6	21.9	22.9	21.4	22.1	24.7	22.6	24.9	24.6	27.2	23.8	26.8		21.3	23.4	22.7	21.9	22.5	21.4	23.6	20.5	21.8	19.2	21.6	26.8	24	18.5	24.3
9	21.6	23.7	25.6	25.1	22.1	21.5	24.9	23.1	24.5	22.4	21.2	24.1	21.5	26.7	23.3	23.2	22.1	23.9	26.3	23.9	25.9	25	28.3	24.3	27.3		22.8	24.6	25.3	23.7	23.5	22.9	23.9	21.3	23.2	20.3	22.1	29.6	24	19.2	25.4
10	22.2	24	27.3	25.5	22.5	21.7	23.8	23.6	25.2	22.5	22.1	25.1	21.5	27.9	24.5	24.4	23.5	24	27.5	24.9	26.1	27	30	25.6	28.9		23.8	25.4	24.6	23.4	24.1	23.3	24.7	21.7	23.7	20.6	22	30.5	25.5	18.2	26.3
Body weight (g)
female mT3 offspring (23°C)	female control offspring (23°C)																						female mT3 offspring (23°C)
	#1	#2	#3	#4	#5	#6	#7	#8	#9	#10	#11	#12	#13	#14	#15	#16	#17	#18	#19	#20	#21		#1	#2	#3	#4	#5	#6	#7	#8	#9	#10	#11	#12	#13	#14
Age (weeks)
3	8.4	8.3	8.3	8.7	7.4	7.2	9.3	9.8	9.6	8.7	8.4	10.3	10.9	10.1	10.4	10.9	11.1	8.5	11.95	13.04	11		11.8	11.8	11.5	9.5	10	8.1	9.2	7.8	6.9	11.7	12.1	10.1	7.2	7.3
4	15	14	13.8	14.2	11.2	10	13.7	13.7	14.2	12.1	11.7	16.2	15.7	17.5	16.1	14.3	16	15.6	16	14.7	13.9		14.7	13.7	15.7	13.3	15	12.7	12.4	10.8	12.8	16.6	16	14.6	11.1	12.3
5	17.2	15.7	16.5	16.6	15.6	14.4	15.4	16.3	17.6	16.4	15.2	17.8	17	17.5	16.6	15.7	16.3	16.4	16.7	18.2	17.1		16.4	16.2	16.9	15.3	16.4	15.9	15.2	14	16.7	16.3	15.7	15.6	12.6	13.9
6	18.3	15.8	17.1	18.8	17	16	18.1	18.2	19	17.9	17.9	17.3	17.4	17.6	17.3	15.8	16.8	18.2	18.1	18.9	17.7		16.8	18.3	17.9	18	17.2	19.3	16.5	16.3	14.9	17.2	16.7	16.4	13.7	14.2
7	19.1	16.5	18.7	19.9	16.9	16.7	19.4	19.1	19.2	18.5	18.2	19	19.8	18.4	18.5	17	18.3	19.1	20	18.8	18.4		18.1	19.7	19	20.1	18.4	18.5	16.9	15.7	15.9	18.1	16.9	17.1	15.5	16
8	19.6	18.2	19.7	20.2	18.4	17.8	19.8	20	20.6	19.4	18.8	19.4	21.4	19.4	19.5	18.6	19.7	19.2	20.1	20.4	19.6		18.9	21.7	20.5	20.6	19.1	19.8	18.9	17.2	17.6	19.4	18.4	19.3	17.7	17.6
9	20.7	18.6	20	20.8	19.1	18.9	20.1	20.4	21.2	20.3	19.9	21.6	21.7	19.9	19.8	18.7	19.9	20.2	21.4	20.6	19.4		19.8	21.7	20.8	21.9	20.9	20.6	19.6	18.9	18.2	19.4	18	19.7	18.3	18.6
10	21	19.5	21	20.9	19.3	18.8	20.9	21.3	22.5	21.3	20.8	22.4	23	21	20.6	20.2	21	20.8	21.4	22.1	20.2		22.2	22.7	22.4	22.3	21.3	21.2	18.9	19.4	19.4	21	20.9	20.8	19.4	19.9

## Sheet: Figure 2b
Figure 2b
Body composition
male mT3 offspring (23°C)	male control offspring (23°C)													male mT3 offspring (23°C)
	#1	#2	#3	#4	#5	#6	#7	#8	#9	#10	#11	#12		#1	#2	#3	#4	#5	#6	#7	#8	#9	#10	#11
Lean mass (%)	67.22	68.46	64.12	65.87	68.43	67.69	69.16	71.49	64.98	67.68	68.59	68.21		67.4	67.08	66.7	67.3	68.1	65.82	65.1	73.48	64.54	65.1	68.55
Fat mass (%)	19.95	18.82	20.92	20.77	19.13	19.4	18.74	18.14	22.44	17.96	19.47	18.96		18.79	19.78	20.08	20.11	19.08	20.85	17.26	18.38	23.5	22.42	18.57
Free fluid (%)	3.74	3.77	4.02	4.01	3.71	4.01	3.63	4.15	3.6	4.16	4.02	4.31		4.08	3.96	3.6	3.51	3.99	3.91	3.83	3.99	3.6	3.73	4.11
Body composition
female mT3 offspring (23°C)	female control offspring (23°C)									female mT3 offspring (23°C)
	#1	#2	#3	#4	#5	#6	#7	#8		#1	#2	#3	#4	#5	#6	#7	#8
Lean mass (%)	70.3	69.99	73.08	65.06	69.08	66.62	71.06	68		66.77	67.71	68.22	69.47	70.61	71.18	68.8	68.83
Fat mass (%)	12.63	11.54	15.58	14.72	15.72	19.03	14.33	16.46		16.51	17.28	15.1	13.82	13.85	13.71	12.38	12.47
Free fluid (%)	5.63	5.92	6.4	5.57	5.59	5.48	4.94	5.66		6.48	4.84	5.75	5.75	5.66	5.68	7.07	7.41

[truncated: 51 more sheets: Figure 2c, Figure 2d, Figure 2f, Figure 2g, Figure 3a, Figure 3b, Figure 3c, Figure 3d, Figure 3e, Figure 3f, Figure 3g, Figure 3h, Figure 3i, Figure 4b, Figure 4c, Figure 4d, Figure 4e, Figure 4g, Figure 4h, Figure 4i …]
